# Supplementary material for: Resveratrol for Weight Loss in Obesity: An Assessment of Randomized Control Trial Designs in ClinicalTrials.gov
Source: Nutrients. 2022 Mar 29;14(7):1424. doi: 10.3390/nu14071424 (PMC9002514; doi:10.3390/nu14071424)
Supplement: Supplementary file 1 [file nutrients-14-01424-s001.zip]

Archive with 1 entries (1 files):
- nutrients-1630126-supplementary.xlsx
