# Supplementary material for: Resveratrol for Weight Loss in Obesity: An Assessment of Randomized Control Trial Designs in ClinicalTrials.gov
Source: Nutrients. 2022 Mar 29;14(7):1424. doi: 10.3390/nu14071424 (PMC9002514; doi:10.3390/nu14071424)
Supplement: Supplementary file 1 [file nutrients-14-01424-s001.zip › nutrients-1630126-supplementary.xlsx]

## Sheet: Table S1
	Table S1. Comparison of trial design elements in studies registered on ClinicalTrials.gov to those included in the most recently published meta-analysis.
	TRIALS IDENTIFIER				CONDITIONS
	NCT Number	PMID (NCT number not available)	Identified in Study (✓ - Included ✕ - Excluded)	Included in Meta-Analysis	Overweight / Obesity	Metabolic Syndrome	Insulin Resistance / Insulin Sensitivity	Glucose Tolerance	Non-alcoholic Fatty Liver Disease	Menopause	Child (Age < 18)	Older Adult (Age > 65)	Diabetes / Pre-diabetes	Hypertension	Hypercholesterolemia	Healthy	Cardiovascular Disease	Schizophrenia
	NCT01717820	-	✓		✓					✓
	NCT02633150	-	✓		✓		✓			✓
	NCT02565979	-	✓		✓					✓			✓
	NCT01446276	-	✓		✓				✓					✓	✓
	NCT03062163	-	✓		✓
	NCT01412645	28182820	✓	✓	✓	✓	✓
	NCT02114892	-	✓		✓	✓
	NCT02247596	-	✕		✓								✓
	NCT01150955	-	✕		✓	✓
	NCT00998504	-	✕		✓
	NCT01714102	-	✕		✓	✓	✓
	NCT02419092	-	✕		✓
	NCT02381145	-	✕		✓
	NCT00823381	-	✕		✓	✓							✓
	NCT01302639	-	✕		✓		✓						✓
	NCT03448094	-	✕		✓												✓
	NCT02216552	-	✕		✓	✓			✓				✓
	NCT01518764	-	✕		✓
	NCT02767869	-	✕			✓
	NCT01593605	-	✕					✓					✓
	NCT01375959	-	✕					✓
	NCT02129595	-	✕										✓
	NCT02095873	-	✕					✓									✓
	NCT02834078	-	✕										✓
	NCT02381145	27194304	✕	✓	✓
	NCT01150955	23193181	✕	✓	✓
	NCT01126229	24866496		✓								✓
	-	27221771		✓	✓
	-	22901562		✓									✓
	NCT01106170	26059745		✓										✓
	-	27520400		✓									✓
	-	24582567		✓	✓				✓
	-	25577300		✓					✓
	NCT02030977	25311610		✓					✓
	-	22118755		✓		✓
	-	20534755		✓												✓
	-	23878368		✓								✓
	-	23918588		✓									✓
	-	26784973		✓	✓				✓
	NCT02621554	29548848		✓								✓
	-	28701674		✓									✓
	-	29484808		✓	✓
	-	29914666		✓									✓
	-	24454499		✓												✓
	-	28273841		✓		✓
	-	DOI 10.7897/2230-8407.04849		✓									✓
	-	28029409		✓												✓
	-	29786471		✓	✓
	-	24073011		✓									✓
	-	25137036		✓		✓	✓
	-	29357033		✓									✓
	-	22520621		✓													✓
	-	23557933		✓									✓	✓			✓
	NCT01364961	25790328		✓	✓
	-	24899709		✓	✓
	-	23743811		✓	✓
	-	23102619		✓						✓						✓
	NCT02062190	27695423		✓														✓
